# Supplementary material for: The Effects of Radioligand Therapy on Quality of Life and Sexual Function in Patients with Neuroendocrine Neoplasms
Source: Cancers (Basel). 2022 Dec 24;15(1):115. doi: 10.3390/cancers15010115 (PMC9817532; doi:10.3390/cancers15010115)
Supplement: Supplementary file 1 [file cancers-15-00115-s001.zip]

Archive with 1 entries (1 files):
- cancers-2090559-supplementary.pdf
